# Supplementary material for: Oncogenic Gαq Signaling Remodels the Tumor Surfaceome and Rewires Intracellular Networks in Uveal Melanoma Models
Source: Cancers (Basel). 2026 Jun 10;18(12):1891. doi: 10.3390/cancers18121891 (PMC13296695; doi:10.3390/cancers18121891)
Supplement: Supplementary file 1 [file cancers-18-01891-s001.zip]

Archive with 5 entries (5 files):
- Figure S1.tif
- Figure S2.tif
- Figure S3.tif
- Supp Table S1.pdf
- Supp Table S2.pdf
